# Supplementary material for: Comparative Evaluation of PCR-Based, LAMP and RPA-CRISPR/Cas12a Assays for the Rapid Detection of Diaporthe aspalathi
Source: Int J Mol Sci. 2024 May 26;25(11):5773. doi: 10.3390/ijms25115773 (PMC11172161; doi:10.3390/ijms25115773)
Supplement: Supplementary file 1 [file ijms-25-05773-s001.zip]

Archive with 1 entries (1 files):
- ijms-2983469-supplementary.pdf
